# Supplementary material for: Forecasting the Largest Expected Earthquake in Canadian Seismogenic Zones
Source: Entropy (Basel). 2026 Jan 31;28(2):164. doi: 10.3390/e28020164 (PMC12939165; doi:10.3390/e28020164)
Supplement: Supplementary file 1 [file entropy-28-00164-s001.zip]

Archive with 1 entries (1 files):
- entropy-4106209-supplementary.pdf
